# Supplementary material for: Clinical implications of aberrant neurovascular structures coursing through the submandibular gland
Source: PeerJ. 2019 Oct 2;7:e7823. doi: 10.7717/peerj.7823 (PMC6778428; doi:10.7717/peerj.7823)
Supplement: Supplemental Information 1 — Raw data file: anatomical arrangement for each submandibular gland evaluated in the present study. [file peerj-07-7823-s001.xlsx]

## Sheet: Sheet1
	Cadaveric Subjects From May	SMGs	Those with Variantion	Left	Right	Female	Male	Subjects with bilateral involvment	Structure
	26	50	8 of 50	4	4	7 of 14	0 of 12	1	8x Facial A.
	Prior Cadaveric Subjects	SMGs	Those with Variantion	Left	Right	Female	Male	Subjects with bilateral involvment	Structure
	14	20	5 FA of 20
				FA and V			X		5 FA
					Labial V and A	X			2 FV
				FA		X			1Inferior Labial A/V
				FA			M
				FA			M
				Submental	Un identified Neurovasc		M
				FV	un identified Neurovasc		F
					FA		M
	Cadaveric Subjects	SMGs	Facial Artery	Left
	40	70	13/70 = 18.57%	8	5	8	4 (one had bilateral involvment)	1
Male			4
Female			8
Left			8
Right			5
Total			13
	M	F
L	8	5
R	4	3
	12	8
	24	24		1LM	1RF
	8	6
